# Supplementary material for: Immune features are associated with response to neoadjuvant chemo-immunotherapy for muscle-invasive bladder cancer
Source: Nat Commun. 2024 May 24;15:4448. doi: 10.1038/s41467-024-48480-1 (PMC11126571; doi:10.1038/s41467-024-48480-1)
Supplement: Supplementary file 4 — Supplementary Data 1 [file 41467_2024_48480_MOESM4_ESM.csv]

ID	Ever_Smoked	Current_Smoker	Clinical_T_stage	ECOG_Performance_Status	Pathologic_T_stage	Pathologic_N_stage	Pathologic_M_stage	Age_at_On_Study	Gender	Off_Treatment_Reason	Reason_chemotherapy_ended	Recurrence_Experienced	Pathologic_Responder	OSstat	OStimemonths	complete_response
101	No		T3a	0-Fully active	T3a	N1	M0	60-69	F	Adverse Event/Side Effects/Complications	Adverse events / Side effects (specify in Comments)	Yes	No	1	10.74332649	No
102	Yes	No	T2a	1-Restricted	T2a	N0	M0	70-79	M	Adverse Event/Side Effects/Complications	Adverse events / Side effects (specify in Comments)	No	No	0	51.54825462	No
104	No		T2a	0-Fully active	T3a	N3	M0	60-69	M	Treatment completed per protocol criteria	Completed chemotherapy, per protocol	Yes	No	1	9.429158111	No
106	Yes	Yes	T2a	0-Fully active	T2b	N2	M0	60-69	M	Adverse Event/Side Effects/Complications	Adverse events / Side effects (specify in Comments)	Yes	No	1	17.44558522	No
107	Yes	No	T2a	0-Fully active	T2b	N0	M0	60-69	M	Adverse Event/Side Effects/Complications	Adverse events / Side effects (specify in Comments)	No	No	0	50.52977413	No
108	Yes	No	T2a	0-Fully active	T0	N0	M0	60-69	M	Treatment completed per protocol criteria	Completed chemotherapy, per protocol	No	Yes	0	42.25051335	Yes
109	Yes	No	T2b	0-Fully active	T4a	N3	M0	70-79	M	Adverse Event/Side Effects/Complications		No	No	0	0.887063655	No
110	Yes	No	T2a	0-Fully active	T2b	N0	M0	60-69	F	Adverse Event/Side Effects/Complications	Adverse events / Side effects (specify in Comments)	No	No	1	7.227926078	No
111	Yes	No	T2a	0-Fully active	T0	N0	M0	70-79	M	Patient withdrew from treatment but continues on follow-up		Yes	Yes	0	41.49486653	Yes
112	Yes	No	T2a	0-Fully active	T3a	N2	M0	70-79	M	Treatment completed per protocol criteria	Completed chemotherapy, per protocol	Yes	No	1	14.71868583	No
113	Yes	No	T2a	0-Fully active	T0	N0	M0	60-69	M	Treatment completed per protocol criteria	Completed chemotherapy, per protocol	No	Yes	0	42.7761807	Yes
114	Yes	No	T2a	1-Restricted	T0	N0	M0	60-69	M	Treatment completed per protocol criteria	Completed chemotherapy, per protocol	No	Yes	0	39.81930185	Yes
115	Yes	Yes	T2a	0-Fully active	Tis	N0	M0	60-69	F	Treatment completed per protocol criteria	Completed chemotherapy, per protocol	No	Yes	0	40.47638604	No
116	Yes	No	T4a	1-Restricted	T0	N0	M0	80-89	M	Adverse Event/Side Effects/Complications	Adverse events / Side effects (specify in Comments)	No	Yes	1	26.48049281	Yes
117	Yes	No	T2a	0-Fully active	Tis	N0	M0	60-69	M	Treatment completed per protocol criteria	Completed chemotherapy, per protocol	No	Yes	0	39.49075975	No
118	Yes	No	T2b	0-Fully active	T0	N1	M0	70-79	M	Treatment completed per protocol criteria	Completed chemotherapy, per protocol	Yes	No	1	16.16427105	No
119	No		T3b	1-Restricted	T0	N0	M0	60-69	M	Treatment completed per protocol criteria	Completed chemotherapy, per protocol	No	Yes	0	21.88090349	Yes
120	Yes	No	T2b	0-Fully active	T1	N0	M0	<60	M	Treatment completed per protocol criteria	Completed chemotherapy, per protocol	No	Yes	0	33.60985626	No
121	Yes	No	T3b	0-Fully active	T3a	N2	M1	60-69	F	Treatment completed per protocol criteria	Adverse events / Side effects (specify in Comments)	Yes	No	1	22.34086242	No
122	No		T2b	0-Fully active	T0	N0	M0	<60	M	Treatment completed per protocol criteria	Adverse events / Side effects (specify in Comments)	No	Yes	0	33.3798768	Yes
123	Yes	No	T3a	0-Fully active	T3a	N1	M0	70-79	M	Adverse Event/Side Effects/Complications	Adverse events / Side effects (specify in Comments)	No	No	0	32.16427105	No
124	Yes	No	T2b	0-Fully active	T2b	N0	M0	70-79	F	Treatment completed per protocol criteria	Completed chemotherapy, per protocol	Yes	No	1	17.18275154	No
125	Yes	No	T2b	0-Fully active	T0	N0	M0	60-69	M	Treatment completed per protocol criteria	Adverse events / Side effects (specify in Comments)	No	Yes	0	21.97946612	Yes
126	Yes	Yes	T3b	0-Fully active				60-69	M	Treatment completed per protocol criteria	Completed chemotherapy, per protocol	No	No	1	25.82340862	No
127	Yes	No	T2b	0-Fully active	Tis	N0	M0	60-69	M	Treatment completed per protocol criteria	Completed chemotherapy, per protocol	No	Yes	0	16.32854209	No
128	No		T3b	1-Restricted	T1	N0	M0	60-69	F	Treatment completed per protocol criteria	Completed chemotherapy, per protocol	No	Yes	0	16.39425051	No
130	Yes	No	T2b	0-Fully active	T0	N0	M0	60-69	M	Treatment completed per protocol criteria	Completed chemotherapy, per protocol	No	Yes	0	19.8110883	Yes
131	Yes	Yes	T3a	0-Fully active	T2a	N0	M0	<60	M	Adverse Event/Side Effects/Complications	Adverse events / Side effects (specify in Comments)	No	No	0	20.00821355	No
133	Yes	No	T2b	0-Fully active	T0	N0	M0	80-89	M	Treatment completed per protocol criteria	Completed chemotherapy, per protocol	No	Yes	0	15.17864476	Yes
134	Yes	No	T2a	0-Fully active	T0	N0	M0	<60	M	Treatment completed per protocol criteria	Completed chemotherapy, per protocol	No	Yes	0	22.34086242	Yes
136	Yes	No	T3a	0-Fully active	T0	N0	M0	60-69	M	Other; explanation required	Adverse events / Side effects (specify in Comments)	No	Yes	0	13.50308008	Yes
137	Yes	Yes	T2b	1-Restricted	T2b	N1	M0	<60	M	Treatment completed per protocol criteria	Completed chemotherapy, per protocol	No	No	0	21.32238193	No
138	Yes	Yes	T2b	0-Fully active	T0	N0	M0	60-69	M	Treatment completed per protocol criteria	Completed chemotherapy, per protocol	No	Yes	0	15.90143737	Yes
139	Yes	Yes	T4a	1-Restricted	Ta	N0	M0	60-69	F	Treatment completed per protocol criteria	Completed chemotherapy, per protocol	No	Yes	0	22.99794661	No
140	Yes	No	T2a	0-Fully active	T1	N0	M0	80-89	M	Treatment completed per protocol criteria	Completed chemotherapy, per protocol	No	Yes	0	14.45585216	No
141	Yes	No	T2a	1-Restricted	T0	N0	M0	<60	M	Treatment completed per protocol criteria	Completed chemotherapy, per protocol	No	Yes	0	21.65092402	Yes
143	No		T2a	1-Restricted	T2b	N1	M0	70-79	M	Treatment completed per protocol criteria	Completed chemotherapy, per protocol	No	No	0	12.68172485	No
144	Yes	No	T3a	1-Restricted	T2b	N0	M0	70-79	M	Treatment completed per protocol criteria	Completed chemotherapy, per protocol	No	No	0	12.12320329	No
145	Yes	No	T2a	1-Restricted	Tis	N0	M0	60-69	M	Treatment completed per protocol criteria	Completed chemotherapy, per protocol	No	Yes	0	16.19712526	No
